# Supplementary material for: CARING: Cannula for Alleviation of Retinal Injury Caused by Needle Fluidic Gashing
Source: Bioengineering (Basel). 2024 Jul 15;11(7):718. doi: 10.3390/bioengineering11070718 (PMC11274333; doi:10.3390/bioengineering11070718)
Supplement: Supplementary file 1 [file bioengineering-11-00718-s001.zip]

Archive with 10 entries (10 files):
- 25_gauge_Standard_Sup1.wmv
- __MACOSX/._25_gauge_Standard_Sup1.wmv
- Oblique_Sup2.wmv
- __MACOSX/._Oblique_Sup2.wmv
- Perpendicular_Sup5.wmv
- __MACOSX/._Perpendicular_Sup5.wmv
- SidePort_Sup4.wmv
- __MACOSX/._SidePort_Sup4.wmv
- SparkPlug_Sup3.wmv
- __MACOSX/._SparkPlug_Sup3.wmv
